# Supplementary material for: Diagnostic Performance of Clinical and Routine Laboratory Data in Acute Mesenteric Arterial Occlusion—An International Multicenter Study
Source: Diagnostics (Basel). 2024 Nov 30;14(23):2705. doi: 10.3390/diagnostics14232705 (PMC11640103; doi:10.3390/diagnostics14232705)
Supplement: Supplementary file 1 [file diagnostics-14-02705-s001.zip]

Archive with 1 entries (1 files):
- diagnostics-3254750-supplementary.pdf
